# Supplementary material for: Boninite-like intraplate magmas from Manihiki Plateau require ultra-depleted and enriched source components
Source: Nat Commun. 2017 Feb 9;8:14322. doi: 10.1038/ncomms14322 (PMC5309764; doi:10.1038/ncomms14322)
Supplement: Supplementary Data 1 — Supplementary Tables in Excel format [file ncomms14322-s2.xlsx]

## Sheet: Table 1. Glasses
Supplementary Table 1: Composition of low-Ti Manihiki glasses
Sample	SO193DR26-18	SO193DR26-38	SO193DR26-108	SO225DR12-2	SO225DR12-3	SO225DR24-1	SO225DR24-10	SO225DR24-104,7
Location	Central DIT's	Central DIT's	Central DIT's	Central DIT's	Central DIT's	Suvorov Trough	Suvorov Trough	Suvorov Trough
	glass	glass	glass	glass	glass	glass	glass	whole rock
SiO2	51.62	51.834	51.782	52.3482	52.259	51.5715	51.1307	48.72
TiO2	0.4336	0.43802	0.44328	0.351038	0.436836	0.268555	0.267537	0.25
Al2O3	14.702	14.906	14.91	15.3768	15.0411	15.6534	15.4177	13.81
FeOt	8.806	8.892	8.53	8.34329	8.58428	8.6754	8.81517	8.77
MnO	0.15438	0.16972	0.17254	0.149573	0.141817	0.140831	0.157403	0.15
MgO	9.248	9.134	8.91	9.04581	9.12976	9.79426	9.51118	11.83
CaO	12.87	12.938	13.04	13.1999	12.8819	13.0232	13.1057	11.69
Na2O	1.654	1.638	1.636	1.48803	1.52578	1.48332	1.44118	1.16
K2O	0.18128	0.17904	0.1837	0.092408	0.170807	0.0185229	0.0205399	0.16
P2O5	0.06774	0.06314	0.06676	0.0378048	0.0594324	0.0208224	0.0258298	0.02
Cr2O3	-	-	-	0.0693727	0.0682182	0.0676	-	-
S (ppm)	349.637	352.52	357.326	474.719	545.511	416.455	388.767	-
Cl (ppm)	240	214	181.2	171.307	241.809	131.863	126.211	-
F (ppm)	308.8	0	355.2	316.182	380.455	156.182	131.385	-
LOI	-	-	-	-	-	-	-	1.2
Total	99.83	100.25	99.76	100.6	100.42	100.79	99.96	98.75
H2O (wt%)	0.253	0.263	0.253	0.141	0.251	0.131	0.131	-
Mg#2	0.65	0.65	0.65	0.66	0.65	0.67	0.66	0.71
Al2O3/TiO2	33.91	34.03	33.64	43.8	34.43	58.29	57.63	55.24
CaO/TiO2	29.68	29.54	29.42	37.6	29.49	48.49	48.99	46.76
Li	3.10989	3.15439	3.38791	3.10382	3.30695	3.19264	3.49788	10.4191
Sc	41.7909	42.9627	40.7467	43.5148	43.8734	42.1359	42.4534	38.333
Ti	2562.9	2607.94	2599.97	2176.38	2660.71	1615.91	1668.29	1603.46
V	210.546	213.548	219.694	215.012	217.881	177.964	169.086	159.811
Cr	538.528	543.407	546.495	557.55	544.093	596.421	586.651	911.926
Co	46.039	46.8356	46.9185	48.099	47.4777	50.4939	48.3091	54.05
Ni	141.506	140.722	136.005	141.918	147.4	186.013	174.431	300.315
Cu	95.6758	97.1906	97.8735	102.376	99.5945	97.0029	84.6201	82.5615
Ga	11.4	11.2	11.5	12.2354	12.0207	11.2853	10.7607	9.87545
As	N/A	N/A	N/A	0.119352	0.177367	0.0766589	0.0481019	N/A
Rb	6.39653	6.48363	6.5616	3.64581	6.89718	0.443854	0.359973	2.86187
Sr	80.9052	81.5736	80.5761	59.5299	85.0772	19.5147	18.8742	21.2963
Y	11.8155	12.314	11.5864	11.7527	12.4724	11.9615	12.4184	11.2373
Zr	20.3339	21.1988	20.0344	15.2447	21.6492	8.44274	8.23554	8.16983
Nb	11.1281	11.3854	11.3708	5.71036	11.0924	0.646934	0.616741	0.575024
Mo	0.29	0.287221	0.299081	0.183283	0.287209	0.110545	0.101308	0.106087
Sn	0.33	0.31382	0.346766	N/A	N/A	N/A	0.122	0.140234
Sb	0.012	0.0104494	0.0230762	0.0126432	0.0139489	0.00973104	0.004	0.0363809
Cs	0.0645236	0.0646465	0.0712725	0.0335972	0.0702324	0.00579166	0.00431106	0.111821
Ba	79.4198	81.2744	80.9788	45.7873	84.5711	4.97714	4.39503	5.00681
La	6.04483	6.31181	6.00408	3.36878	6.46736	0.457887	0.444372	0.465218
Ce	11.8471	12.1069	12.0478	6.6095	12.2807	1.09145	1.03329	0.988319
Pr	1.34405	1.37144	1.35024	0.777215	1.39164	0.164623	0.163329	0.164201
Nd	5.36183	5.45558	5.19531	3.25318	5.55422	0.907882	0.918892	0.937571
Sm	1.23359	1.20811	1.15443	0.852737	1.26919	0.474984	0.465142	0.504962
Eu	0.443177	0.452083	0.445061	0.339356	0.454009	0.217312	0.214894	0.230267
Gd	1.40657	1.53677	1.41753	1.25521	1.52892	0.969184	0.956274	0.943313
Tb	0.261039	0.275187	0.262269	0.240624	0.279454	0.214422	0.220855	0.212486
Dy	1.95419	1.99563	1.84965	1.82147	1.97664	1.73174	1.7495	1.69125
Ho	0.432733	0.438517	0.424789	0.410981	0.447648	0.422253	0.422314	0.411004
Er	1.32979	1.42883	1.3334	1.31464	1.37973	1.35502	1.38411	1.27733
Tm	0.203853	0.207663	0.208841	0.197896	0.204382	0.206651	0.216167	0.212084
Yb	1.51129	1.55806	1.44217	1.46452	1.52987	1.56727	1.58278	1.44605
Lu	0.232813	0.222747	0.215851	0.222508	0.225459	0.234922	0.243731	0.236302
Hf	0.579041	0.588616	0.521015	0.401423	0.565972	0.259949	0.271282	0.274338
Ta	0.619118	0.620984	0.595648	0.310867	0.60452	0.0378535	0.0358467	0.0442645
W	N/A	N/A	N/A	0.0653827	0.130513	0.00768709	0.00924845	0.0511293
Pb	0.399103	0.420724	0.403556	0.26401	0.446229	0.0657322	0.0478781	0.145911
Th	0.841913	0.8579	0.845876	0.439233	0.859257	0.0494666	0.0486745	0.0708454
U	0.190753	0.198374	0.187441	0.0959564	0.185822	0.0135731	0.0119341	0.0294867
206Pb/204Pb5	20.311	20.31	20.291	20.1508	20.2984	18.9578		18.9761
2SE	0.001	0.001	0.001	0.0014	0.0013	0.0051		0.0041
207Pb/204Pb5	15.659	15.679	15.675	15.6671	15.6758	15.5595		15.5643
2SE	0.001	0.001	0.001	0.0011	0.001	0.0042		0.0034
208Pb/204Pb5	39.92	39.921	39.894	39.7336	39.9027	38.7349		38.7488
2SE	0.002	0.002	0.002	0.0032	0.0026	0.0107		0.0086
87Sr/86Sr	0.70326	0.703277	0.703274	0.70312	0.70322	0.703645		0.70417
2SE	3.13e-06	2e-06	3e-06	2e-06	2e-06	3e-06		3e-06
143Nd/144Nd	0.512897	0.512895	0.512901	0.512928	0.512896	0.513077		0.513086
2SE	3e-06	3e-06	2e-06	2e-06	2e-06	2e-06		2e-06
206Pb/204Pb(t)6	19.7143	19.7212	19.7114	19.6991	19.7787	18.7088		18.7324
207Pb/204Pb(t)6	15.6301	15.6505	15.6469	15.6453	15.6507	15.5475		15.5525
208Pb/204Pb(t)6	39.0576	39.0871	39.0374	39.0565	39.1156	38.4377		38.557
87Sr/86Sr(t)6	0.70287	0.702885	0.702872	0.702818	0.70282	0.703533		0.703507
143Nd/144Nd(t)6	0.512788	0.51279	0.512796	0.512804	0.512788	0.51283		0.512832
εNd(t)6	5.94419	5.98468	6.09473	6.26046	5.93851	6.75669		6.78954
εNd	5.0523	5.01328	5.13033	5.66397	5.03225	8.56652		8.74139
Notes:
1 analysed with SIMS
2 molar Mg/Mg+Fe ratio
3 FTIR data from Timm et al., 2011
4 Analysed with XRF for major elements and solution ICP-MS for trace elements
5 Double spike Pb data
6 t=120Ma
7 Isotopes analysed on whole rock chips
8 isotope data from Timm et al., 2011 except for Sr isotope ratio in sample SO193DR26-1
N/A - not analysed
note: isotope data for sample SO225DR24-10 is from whole rock analyses

## Sheet: Table 2. Whole rocks
Supplementary Table 2: Major element composition of dredged low-Ti Manihiki rocks
Sample #	SO193DR18-3	SO225DR5-1	SO225DR7-1	SO225DR12-1	SO225DR12-4	SO225DR12-5	SO225DR12-7	SO225DR12-8	SO225DR12-12	SO225DR13-1	SO225DR13-2	SO225DR13-3	SO225DR13-4	SO225DR16-1	SO225DR16-5	SO225DR16-10	SO225DR17-2	SO225DR17-3	SO225DR18-1	SO225DR18-2	SO225DR18-4	SO225DR18-12	SO225DR19-1	SO225DR24-2	SO225DR24-3	SO225DR24-10	SO225DR27-2	SO225DR27-6	SO225DR27-7
SiO2	49.39	49.36	50.63	50.2	48.61	41.17	48.95	50.17	49.26	49.01	49.23	48.91	48.59	50.56	47.41	47.3	47.06	46.58	51.52	50.66	50.83	49.86	47.57	49.71	49.63	48.72	50.43	49	52
TiO2	0.25	0.44	0.36	0.48	0.46	0.31	0.42	0.41	0.4	0.39	0.4	0.37	0.4	0.32	0.47	0.4	0.45	0.46	0.35	0.35	0.35	0.35	0.43	0.27	0.25	0.25	0.28	0.28	0.32
Al2O3	13.95	16.41	14.63	15.15	14.89	12.87	16.48	16.15	15.35	14.18	14.11	13.86	15.07	13.86	16.85	12.59	15.84	15.32	14.55	14.55	14.48	14.53	15.18	14.97	14.37	13.81	16.09	16.3	14.1
Fe2O3	9.48	10.41	9.8	9.54	7.6	11.63	6.1	8.45	8.35	9.43	9.34	9.92	10.37	10.92	10.54	10.96	11.62	11.44	8.58	8.9	8.77	8.62	11	9.97	9.93	9.76	8.23	10.35	9.14
MnO	0.16	0.08	0.16	0.13	0.09	0.16	0.08	0.1	0.12	0.15	0.16	0.15	0.14	0.07	0.06	0.03	0.02	0.02	0.1	0.11	0.11	0.23	0.09	0.14	0.15	0.15	0.12	0.11	0.11
MgO	11.08	5.68	9.05	8.01	9.25	12.09	8.72	6.83	8.43	9.48	9.78	9.62	7.74	6.12	6.36	9.46	5.7	6.74	9.11	9.39	9.25	9.67	9.01	8.44	8.55	11.83	7.6	6.21	7.12
CaO	12.23	8.37	12.75	12.33	11.51	8.47	11.6	12.7	12.17	11.68	11.86	11.72	11.09	5.27	8.68	1.13	1.15	1.25	9.24	9.79	9.62	6.89	1.24	12.49	12.56	11.69	12.52	11.87	8.63
Na2O	1.36	2.7	1.93	1.73	1.83	1.69	1.97	2.04	1.73	1.55	1.54	1.44	1.59	3.11	2.32	2.6	1.87	2.1	1.86	1.75	1.93	2.79	2.24	1.48	1.42	1.16	1.64	1.72	1.81
K2O	0.13	1.06	0.11	0.4	0.22	1.04	0.4	0.47	0.34	0.41	0.31	0.34	0.74	1.88	0.68	2.44	2.64	2.26	0.28	0.29	0.28	1.09	3.04	0.41	0.23	0.16	0.47	0.72	1.44
P2O5	0.03	0.04	0.03	0.06	0.08	0.18	0.07	0.08	0.06	0.07	0.06	0.06	0.08	0.29	0.11	0.09	0.12	0.12	0.03	0.03	0.03	0.03	0.12	0.03	0.04	0.02	0.07	0.07	0.06
SO3	0	0	0.02	0	0	0.01	0	0	0	0	0	0	0	0.02	0	0	0	0	0	0	0	0	0	0	0	0.04	0	0	0
L.O.I	1.27	5.1	0.96	1.49	4.22	8.64	4.4	2.1	2.78	3.03	2.75	2.8	3.59	6.86	6	11.76	12.76	12.71	3.89	3.77	3.77	5.1	8.94	1.83	2.28	1.21	2.54	3.13	4.98
SUM	99.33	99.65	100.43	99.52	98.76	98.26	99.19	99.5	98.99	99.38	99.54	99.19	99.4	99.28	99.48	98.76	99.23	99	99.51	99.59	99.42	99.16	98.86	99.74	99.41	98.8	99.99	99.76	99.71

## Sheet: Table 3. Primary magmas
Supplementary Table 3: Composition of calculated primary low-Ti magmas
	SO193DR26-1	SO193DR26-3	SO193DR26-10	SO225DR12-2	SO225DR12-3	SO225DR24-1	SO225DR24-10
major elements (in wt%)1
SiO2	49.561	49.472	49.841	50.136	50.013	49.428	49.163
TiO2	0.35	0.354	0.362	0.291	0.361	0.224	0.221
Al2O3	11.91	11.918	12.199	12.719	12.288	12.94	12.542
Fe2O3	0.174	0.175	0.18	0.144	0.179	0.111	0.11
FeO	9.04	9.104	8.814	8.597	8.805	8.849	9.075
FeOt	9.214	9.279	8.994	8.741	8.984	8.96	9.185
MnO	0.149	0.168	0.17	0.149	0.139	0.138	0.158
MgO	16.789	16.958	16.215	15.673	16.219	16.245	16.821
CaO	10.491	10.351	10.676	10.954	10.561	10.8	10.701
Na2O	1.334	1.308	1.339	1.23	1.248	1.222	1.169
K2O	0.146	0.144	0.147	0.074	0.139	0.017	0.016
P2O5	0.057	0.048	0.057	0.033	0.049	0.025	0.024
Tliq	1384.63	1388.1	1372.68	1361.18	1372.81	1373.33	1385.25
Tp	1502.7	1506.6	1489.2	1476.1	1489.3	1490	1503.5
trace elements (in ppm)2
Rb	5.18179	5.18394	5.36854	3.01565	5.63473	0.366915	0.292831
Ba	64.3375	64.9824	66.2549	37.8732	69.0914	4.11439	3.57527
Th	0.682028	0.685929	0.692076	0.363314	0.70198	0.040892	0.0395958
U	0.154528	0.158608	0.15336	0.0793709	0.151809	0.0112203	0.00970819
Nb	9.01481	9.10309	9.30327	4.72336	9.06205	0.534793	0.501707
Ta	0.501544	0.496504	0.487345	0.257135	0.49387	0.0312918	0.0291606
La	4.89688	5.04657	4.91239	2.78651	5.28359	0.378516	0.361488
Ce	9.59726	9.68003	9.85719	5.46709	10.0329	0.902254	0.84056
Pb	0.323311	0.336387	0.33018	0.218377	0.364552	0.0543381	0.0389479
Pr	1.0888	1.09653	1.10473	0.642878	1.13692	0.136087	0.132865
Nd	4.34359	4.36197	4.25068	2.69089	4.53759	0.750508	0.747501
Sr	65.5408	65.2217	65.9254	49.2405	69.5049	16.132	15.3538
Zr	16.4724	16.9493	16.3917	12.6098	17.6866	6.97925	6.69945
Hf	0.469077	0.470625	0.426282	0.332039	0.462377	0.214889	0.220683
Sm	0.999324	0.96594	0.94453	0.705346	1.03688	0.392649	0.378384
Eu	0.359015	0.36146	0.364138	0.2807	0.370908	0.179642	0.174812
Ti	2076.19	2085.16	2127.23	1800.21	2173.7	1335.81	1357.12
Gd	1.13945	1.22871	1.15979	1.03825	1.24907	0.801183	0.77791
Tb	0.211466	0.220024	0.214582	0.199033	0.228303	0.177254	0.179661
Dy	1.58308	1.59559	1.51334	1.50664	1.61484	1.43155	1.42318
Ho	0.350555	0.350614	0.347552	0.339945	0.365711	0.349058	0.343544
Y	9.57165	9.84559	9.47971	9.72133	10.1895	9.88808	10.1021
Er	1.07726	1.14241	1.09096	1.08742	1.12719	1.12014	1.12595
Yb	1.22429	1.24574	1.17995	1.21139	1.24984	1.2956	1.28756
Lu	0.1886	0.178096	0.176604	0.184049	0.184191	0.1942	0.19827
Notes:
1 calculated with PRIMELT2 model from Herzberg & Asimow (2008)
2 calculated based on the relative difference of the Al2O3 content between the measured glass composition and the calculated primary melt

## Sheet: Table 4. Mantle melting model
Supplementary Table 4: Input parameters for trace element mantle melting and mixing modelling
	Inital mantle	Bulk partition	Enriched melt components		Mantle restites5		2nd stage melts6
Elements	source	coefficients	Macquarie3	Rurutu4	Degree of 1st stage melting		Amount of Rurutu-type component in source
ppm	PM1	Di2			0.05	0.1	0	0.0005	0.01
Rb	0.635	0.0001	59.4866	19	1.15107e-223	0	0	0.108674	2.17349
Ba	6.989	0.00012	584.127	264	1.69851e-185	0	0	1.51	30.2
Th	0.085	0.001	7.04433	4.88	4.73479e-24	1.65077e-47	1.40964e-49	0.0279122	0.558243
U	0.021	0.0011	1.9432	1.3	1.23945e-22	5.89194e-44	9.68802e-46	0.00743562	0.148712
Nb	0.713	0.0034	91.4422	62.3	2.10613e-07	2.75906e-14	3.81658e-14	0.356338	7.12675
Ta	0.041	0.0034	5.07882	3.65	1.2111e-08	1.58656e-15	2.19466e-15	0.0208769	0.417538
La	0.687	0.01	46.5987	46.5	0.00428148	2.02752e-05	0.000113615	0.266049	5.31882
Ce	1.775	0.022	86.2825	91.9	0.181515	0.0164085	0.133912	0.650478	10.4652
Pb	0.185	0.025 (0.014)	2.31774	2.48	0.0250261	0.00303829	0.0254991	0.0392709	0.300934
Pr	0.276	0.027	10.0732	11.5	0.0434644	0.00619362	0.0526223	0.115938	1.31894
Nd	1.354	0.031	33.016	52.75	0.272459	0.0502722	0.432775	0.716983	6.11694
Sr	21.1	0.031 (0.025)	703.232	820	4.24586	0.783415	6.74412	11.1621	95.1045
Zr	11.2	0.033	162.501	238	2.49145	0.510958	4.40796	5.67376	29.724
Hf	0.309	0.035	3.66479	5.85	0.0751219	0.0169184	0.145919	0.17662	0.759936
Sm	0.444	0.045	5.93065	11.3	0.149496	0.0474578	0.399028	0.454186	1.50218
Eu	0.168	0.05	2.00979	3.74	0.0633954	0.0226943	0.186573	0.204109	0.537301
Ti	1300	0.050 (0.058)	11913.3	21300	490.56	175.611	1443.72	1543.4	3437.37
Gd	0.596	0.056	5.12471	11.2	0.251032	0.100903	0.80352	0.853473	1.80259
Tb	0.108	0.068	0.8	1.62	0.0534695	0.0254846	0.188723	0.19525	0.319259
Dy	0.737	0.079	4.3852	9.26	0.405288	0.215783	1.48827	1.52226	2.16804
Ho	0.164	0.084	0.9	1.72	0.09374	0.051984	0.346987	0.353024	0.467713
Y	4.55	0.088	22.5583	50.8	2.67391	1.52685	9.92806	10.1011	13.3881
Er	0.48	0.097	2.34944	4.32	0.297758	0.18	1.10379	1.11741	1.37605
Yb	0.493	0.115	2.1313	2.92	0.332212	0.219136	1.19853	1.20637	1.35536
Lu	0.074	0.12	0.306132	0.44	0.0508009	0.0341725	0.18121	0.182349	0.203996
1 Primitive mantle composition from Sun & McDonough (1989)
2 Bulk partition coefficients during partial mantle melting after Workmann and Hart (2005) except for Pb, Sr and Ti, which were modified slightly to provide less spiked spectra during fractional melting.
Original Di values for these elements from Workman and Hart (2005) are given in parentheses.
3 Sample #479632 from Kamenetsky et al. (2000)
4 Sample #sRRT-B-303 from Willbold & Stracke (2006)
5 Residual mantle composition after 5% and 10% of fractional melting of PM
6 Pooled fractional melts produced by 8.7 % melting of 10.6% restite after PM melting comprising to 0 wt%, 0.05 wt% and 1 wt% of enriched in incompatible trace elements Rurutu-type melt component.

## Sheet: Table 5. Isotope end members
Supplementary Table 5: Estimated isotopic composition of the UDM and enriched melt end members
								Estimated melt end member compositions
	SO193DR26-12,3	SO193DR26-32	SO193DR26-102	SO225DR12-2	SO225DR12-3	SO225DR24-1	SO225DR24-10	UDM end member	enriched end member (Rurutu-type)
206Pb/204Pb(t)1	19.7143	19.7212	19.7114	19.6991	19.7787	18.7088	18.7324	17.98	19.871
2σ								0.156126	0.156126
207Pb/204Pb(t)1	15.6301	15.6505	15.6469	15.6453	15.6507	15.5475	15.5525	15.48	15.66
2σ								0.026814	0.026814
208Pb/204Pb(t)1	39.0576	39.0871	39.0374	39.0565	39.1156	38.4377	38.557	38.07	39.166
2σ								0.108571	0.108571
87Sr/86Sr(t)1	0.70287	0.702885	0.702872	0.702818	0.70282	0.703533	0.703507	0.703733	0.702797
2σ								7.17122e-05	7.17122e-05
143Nd/144Nd(t)1	0.512788	0.51279	0.512796	0.512804	0.512788	0.51283	0.512832	0.512851	0.512786
2σ								8.52139e-06	8.52139e-06
εNd(t)1	5.94419	5.98468	6.09473	6.26046	5.93851	6.75669	6.78954	-	-
2σ
Notes:
1 t=120Ma
2 isotope data from Timm et al., 2011 (except for Sr isotope ratio in sample SO193DR26-1)
3 newly generated Sr isotope data
Note: 2sigma errors for the estimated isotopic composition of the melt end members were calculated
as the sum of squares of the deviation of each sample/data point from the regression line.

## Sheet: Table 6. Reference materials
Supplementary Table 6a: EMP data on reference samples									Supplementary Table 6b: Standard reference material analyses for XRF																																				Supplementary Table 6c: LA-ICP-MS data on reference samples
Comment	VGA99 (mean)	1s	VGA99_ ref1		VG-2 (mean)	1s	VG2_ref1			JGB-1	JGB-1	JGB-1	average	stdev	GSJ JGb-11		JB-3	JB-3	JB-3	average	stdev	GSJ JB-31		JB-2	JB-2	JB-2	average	stdev	GSJ JB-21		JA-3	JA-3	JA-3	average	stdev	GSJ JA-31		JG-3	JG-3	JG-3	average	stdev	GSJ JG-31		Conc.	Mass		KL2-G
	n=8				n=8																																								in ppm	number		GEOREM	1s
SiO2	50.475	0.4534	50.94		50.4062	0.483586	50.81		SiO2	43.97	43.87	43.8	43.88	0.08544	43.66		50.63	50.51	50.68	50.6067	0.0873689	50.96		54.09	53.76	53.78	53.8767	0.185023	53.25		61.71	61.24	61.12	61.3567	0.311823	62.27		67.19	67.18	67.04	67.1367	0.083865	67.29					n=36
TiO2	4.04875	0.0458063	4.06		1.87875	0.0279987	1.85		Al2O3	17.41	17.54	17.65	17.5333	0.120139	17.49		16.89	16.98	17.22	17.03	0.170587	17.2		14.68	14.63	14.78	14.6967	0.0763763	14.64		15.2	15.18	15.28	15.22	0.052915	15.56		15.25	15.25	15.5	15.3333	0.144338	15.48
Al2O3	12.3225	0.153971	12.49		13.8188	0.207463	14.06		Fe2O3	15.07	15.38	15.34	15.2633	0.168622	15.06		11.64	11.79	11.83	11.7533	0.100167	11.82		14.23	14.43	14.43	14.3633	0.11547	14.25		6.33	6.43	6.44	6.4	0.0608276	6.6		3.66	3.72	3.71	3.69667	0.0321455	3.69		Li	7		5.1	0.189078
FeOt	13.1725	0.415133	13.3		11.7862	0.23946	11.84		MnO	0.19	0.19	0.19	0.19	0	0.189		0.17	0.18	0.18	0.176667	0.0057735	0.177		0.22	0.22	0.22	0.22	0	0.218		0.1	0.1	0.1	0.1	0	0.104		0.07	0.07	0.07	0.07	0	0.071		Ca (ref)	43		10.9	-
MnO	0.174063	0.039699	0.15		0.236287	0.0481784	0.22		MgO	7.72	7.78	7.93	7.81	0.108167	7.85		5.05	5.03	5.13	5.07	0.052915	5.19		4.57	4.58	4.64	4.59667	0.0378594	4.62		3.58	3.58	3.65	3.60333	0.0404145	3.72		1.76	1.79	1.82	1.79	0.03	1.79		Sc	45		31.7998	0.661065
MgO	5.09125	0.0668554	5.08		7	0.0573212	6.71		CaO	11.72	11.86	11.91	11.83	0.0984886	11.9		9.6	9.69	9.71	9.66667	0.0585947	9.79		9.78	9.83	9.87	9.82667	0.0450925	9.82		6.11	6.12	6.17	6.13333	0.0321455	6.24		3.74	3.76	3.76	3.75333	0.011547	3.69		Ti	47		15360	403.586
CaO	9.4125	0.0509201	9.3		11.34	0.064365	11.12		Na2O	1.3	1.25	1.28	1.27667	0.0251661	1.2		2.77	2.71	2.81	2.76333	0.0503322	2.73		2.11	2.05	2.1	2.08667	0.0321455	2.04		3.15	3.09	3.16	3.13333	0.0378594	3.19		4.15	4.04	4.16	4.11667	0.0665833	3.96		V	51		308.999	7.37418
Na2O	2.75375	0.110962	2.66		2.72625	0.117344	2.62		K2O	0.23	0.23	0.23	0.23	0	0.24		0.75	0.75	0.76	0.753333	0.0057735	0.78		0.41	0.41	0.42	0.413333	0.0057735	0.42		1.37	1.36	1.37	1.36667	0.0057735	1.41		2.62	2.62	2.63	2.62333	0.0057735	2.64		Cr	52		294	7.8469
K2O	0.833187	0.022048	0.82		0.189062	0.0099907	0.19		TiO2	1.61	1.62	1.62	1.61667	0.0057735	1.6		1.43	1.43	1.43	1.43	0	1.44		1.19	1.19	1.18	1.18667	0.0057735	1.19		0.68	0.68	0.68	0.68	1.05367e-08	0.7		0.48	0.48	0.48	0.48	7.45058e-09	0.48		Co	59		41.2	1.04169
P2O5	0.421087	0.0337227	0.38		0.207475	0.0354862	0.2		P2O5	0.05	0.05	0.06	0.0533333	0.0057735	0.056		0.29	0.28	0.29	0.286667	0.0057735	0.294		0.09	0.1	0.1	0.0966667	0.0057735	0.101		0.11	0.11	0.11	0.11	0	0.116		0.12	0.13	0.13	0.126667	0.0057735	0.122		Ni	60		112	3.37545
SO3	0.0301125	0.0157449	-		0.341188	0.0518162	0.352		SO3	0.2	0.27	0.28	0.25	0.043589			0.01	0.07	0.09	0.0566667	0.0416333			0.01	0.07	0.08	0.0533333	0.0378594			0.04	0.1	0.11	0.0833333	0.0378594			0.01	0.08	0.1	0.0633333	0.0472582			Cu	63		87.8997	3.16241
Cl	0.028625	0.00715577	-		0.0262875	0.00518003	0.032		L.O.I	0.85	0.85	0.85	0.85	0			0	0	0	0	0			0	0	0	0	0			0.34	0.34	0.34	0.34	5.26836e-09			0.93	0.93	0.93	0.93	1.49012e-08			Ga	71		20	0.637654
F	0.0541375	0.0619898	-		0.0140875	0.0178457	0.032		SUM	100.32	100.89	101.14					99.23	99.42	100.13					101.38	101.27	101.6					98.72	98.33	98.53					99.98	100.05	100.33					As	75		0.151132	0.0556117
Total	98.8214				99.9913																																								Rb	85		8.69999	0.256648
									Notes:																																				Sr	88		356	11.7693
Notes:									1 reference data from Itoh et al., 1995, Geostandards Newsletter																																				Y	89		25.3998	1.17551
1 reference values from Jarosewich et al. (1980)																																													Zr	90		152	7.2796
2 reference values from SIMS analyses from Sobolev et al. (2016)																																													Nb	93		15	0.431311
																																													Mo	98		3.59964	0.149768
																																													Sn	120		1.54001	0.0612496
																																													Sb	121		0.139995	0.0144813
																																													Cs	133		0.114979	0.00496133
																																													Ba	138		123	4.89929
																																													La	139		13.1002	0.490615
																																													Ce	140		32.4	1.05163
																																													Pr	141		4.59994	0.177093
																																													Nd	146		21.6	0.90813
																																													Sm	147		5.54031	0.272858
																																													Eu	151		1.91994	0.0764646
																																													Gd	157		5.9202	0.312743
																																													Tb	159		0.890022	0.0530426
																																													Dy	163		5.2197	0.276618
																																													Ho	165		0.96099	0.0529978
																																													Er	166		2.54032	0.155629
																																													Tm	169		0.33102	0.0189539
																																													Yb	172		2.09978	0.125152
																																													Lu	175		0.28499	0.0165963
																																													Hf	178		3.93011	0.238867
																																													Ta	181		0.960993	0.0541475
																																													W	184		0.328897	0.120579
																																													Pb	208		2.06987	0.104882
																																													Th	232		1.01998	0.0617733
																																													U	238		0.54802	0.0345072
																																													Notes:
																																													All data were calibrated against reference glass KL-2G.
																																													Glasses G128-G and BCR-2G were analysed as unknown.
																																													Reference data (GEOREM column) are preferred values from GEOREM data base of geologic reference materials (http://georem.mpch-mainz.gwdg.de/sample_query_pref.asp)
																																													1s - one standard deviation of the mean values
